# Supplementary material for: Indoor simulations reveal differences among plant species in capturing particulate matter
Source: PLoS One. 2017 May 16;12(5):e0177539. doi: 10.1371/journal.pone.0177539 (PMC5433724; doi:10.1371/journal.pone.0177539)
Supplement: S1 File — There are two related datasets in the XLSX file: (1) concentrations of different particle sizes across the five tree species used in the simulation chamber and (2) accumulations of the different sized particles on leaf surfaces and in the wax layer. (XLSX) [file pone.0177539.s001.xlsx]

## Sheet: data1
Gleditsia sinensis Lam.	Diameter (nm)	Diameter (nm)	10.7371	12.3981	14.313	16.5319	19.1049	22.0914	25.5663	29.6099	34.3254	39.8433	46.3033	53.8881	62.8416	73.4391	86.0446	101.129		119.283	141.313	168.259	201.544	243.094	295.51	362.351	448.414	524.404	574.456	648.074	748.332	894.427	1095.44	1296.15	1542.72	1889.44	2291.29	2738.61	3240.37	3741.66	4472.14	5477.23	6480.74	7483.31	8485.28	9486.83
	2014-05-23	10:20:08	0	0	0	279.11	283.64	489.99	1334.03	1248.84	2510.95	2582.88	2964.48	3910.42	5724.03	7401.29	7883.72	6773.58		4629.01	2589.57	1309.18	654.36	239.01	120.51	14.02	14.89	14.55	6.08	2.27	0.64	0.07	0.02	0.07	0	0	0	0	0	0	0	0	0	0	0	0
	2014-05-23	10:21:39	0	0	0	362.64	60.81	425.83	491.33	1133.41	1487.63	1615.06	1916.49	2980.9	3456.99	4679.45	6025.28	6101.13		4497.39	2930.2	1844.33	948.76	377.08	128.44	121.05	57.14	15.59	6.97	2.49	0.54	0.09	0	0.04	0	0	0	0	0	0	0	0	0	0	0	0
	2014-05-23	10:23:10	215.17	0	0	0	138.79	392.55	292.86	1201.29	955.7	1187.49	1721.76	2212.08	2527.64	4111.84	5286.34	5339.76		4816.13	2990.42	2016.79	1117.14	632.38	321.35	84.13	29.78	13.54	5.61	2.36	0.29	0.09	0.05	0.05	0	0.01	0	0	0	0	0	0	0	0	0	0
	2014-05-23	10:24:42	0	0	0	0	291.27	515.92	440.54	713.04	793.8	1003.82	1309.63	1975.78	2529.92	2579.53	3660.94	3930.86		3715.78	2775.82	1932.28	1207.8	852.8	482.07	140.23	74.46	13.88	5.73	2.24	0.56	0.07	0.02	0.02	0.01	0	0	0	0	0	0	0	0	0	0	0
	2014-05-23	10:26:13	0	0	122.28	0	144.19	224.26	304.99	481.21	626.82	838.88	1442.7	1317.05	1578.48	2412.37	3226.35	3161.5		3584.62	2682.31	2154.17	1560.81	841.9	575.8	70.11	134.03	12.61	5.73	2.43	0.35	0.05	0	0	0	0	0	0	0	0	0	0	0	0	0	0
Sophora japonica L.	2014-05-23	10:22:28	3460.13	3266.63	3197.74	6096.2	6826.23	7402.16	8595.67	8569.77	8588	6966.63	6846.67	5862.04	4052.69	3059	2160.76	1365.5		1138.47	690.33	542.88	283.74	98.35	94.31	28.22	44.95	2.95	2.15	1.68	0.81	0.22	0.08	0.13	0.04	0.03	0	0.02	0	0.02	0	0	0	0	0	0
	2014-05-23	10:23:59	214.12	0	1216.56	2153.09	3183.12	5285.25	7630.28	10537.3	12314.2	13133.8	12055.4	9036.13	7004.13	4907.67	3599.38	2377.88		1378.33	868.62	335.64	339.73	73.92	13.39	0	14.9	2.87	1.85	1.45	0.78	0.29	0.15	0.09	0.03	0	0	0.01	0	0.02	0	0	0	0	0	0
	2014-05-23	10:25:31	0	159.08	1097.35	2155.1	3927.97	6271.02	9822.51	13149.9	15827.5	16239.9	13230	12556.5	9028.2	5295.26	4273.56	2893.21		1853.7	743.05	518.93	264.49	158.93	13.47	42.33	0	3.07	1.9	1.45	0.5	0.27	0.06	0.09	0	0.01	0	0	0	0	0	0	0	0	0	0
	2014-05-23	10:27:02	0	321.88	599.66	1671.09	3089.47	6026.76	8444.34	12721.9	13471.8	14470.6	12644.7	11204.7	8003.35	5610.82	3899.54	3053.75		1570.8	804.56	452.99	140.42	25.96	0	0	0	2.6	2	1.4	0.76	0.26	0.05	0.16	0.07	0.01	0	0	0	0	0	0	0	0	0	0
	2014-05-23	10:28:33	0	481.11	351.87	1476.27	3833.55	5507.34	7379.01	10409.5	15552.5	14702.9	13275.6	11149	7970.43	6290.17	4502.66	3041.42		1485.44	702.33	327.11	136.56	51.64	13.32	0	0	2.57	2.06	1.47	0.62	0.32	0.11	0.09	0.04	0.04	0	0	0	0	0	0	0	0	0	0
Prunus persica 'Atropurpurea'	2014-05-23	10:32:26	0	0	0	0	138.06	440.01	551.06	1109.36	1811.38	1795.26	2560.41	2979.77	4052.74	7749.86	11939	15770.2		14000.5	9998.08	6299.35	3275.71	549.83	1399.15	446.57	5663.05	128.46	63.08	13.9	2.19	0.59	0.11	0.07	0.06	0.03	0	0	0	0	0	0	0	0	0	0
	2014-05-23	10:33:57	0	0	0	0	0	281.7	304.13	518.77	785.25	742.21	1315.13	1619.63	1660.67	3099.6	5815.12	8494.84		8769.26	1688.09	0	0	0	2046.93	854.69	6184.37	134.71	64.19	15.88	1.82	0.62	0.09	0.02	0.06	0.03	0	0	0.04	0.04	0	0	0	0	0	0
	2014-05-23	10:35:29	65925.6	47615.4	22072.3	13695	7676.52	5704.85	3085.58	2595.08	2212.87	1823.45	1232.25	1477.6	1551.42	1757.52	2674.18	4320.57		5584.8	6755.26	6325.74	4863.17	3724.02	2900.95	1581.5	987.37	140.49	71.04	19.39	2	0.68	0.14	0.02	0.09	0	0	0	0	0.02	0	0	0	0	0	0
	2014-05-23	10:37:00	858.57	486.92	244.97	189.47	297.72	172.81	130.89	0	306.7	328.68	624.31	423.02	303.72	392.1	1068.81	1762.14		3199.19	3645.9	4295.85	3665.43	3515.4	2598.66	1256.1	1067.47	143.96	76.84	20.44	2.52	0.73	0.2	0.05	0.03	0	0	0	0.02	0	0	0	0	0	0	0
	2014-05-23	10:38:31	0	162.75	123.03	0	0	0	40.35	218.87	119.1	227.1	263.06	578.86	226.11	307.59	840.25	1496.67		2057.91	3599.02	3725.5	3721.87	2892.07	2483.69	1146.74	1114.18	142.32	76.8	20.85	2.31	0.72	0.12	0.13	0.06	0	0	0	0	0	0	0	0	0	0	0
Philadelphus pekinensis Rupr.	2014-05-23	10:26:07	0	0	123.24	0	0	59.31	45.99	0	0	70.8	81.58	51.57	153.51	29.39	36.33	71.58		29.46	73.78	43.45	58.91	9.02	13.39	0	14.9	61.24	32.57	15.12	2.73	0.76	0.18	0.25	0.1	0.01	0	0.02	0.02	0.02	0	0	0	0	0	0
	2014-05-23	10:27:38	215.11	0	0	0	0	58.81	47.07	0	32.25	0	0	0	0	0	0	0		0	0	0	0	0	0	14	14.87	56.64	32.03	15.24	2.68	0.72	0.21	0.29	0.09	0.03	0	0	0	0	0	0	0	0	0	0
	2014-05-23	10:29:09	0	0	0	0	0	0	0	0	0	27.09	0	0	0	0	0	0		13.13	0	0	0	0	0	0	0	61.12	36.03	16.36	3.24	1	0.23	0.47	0.06	0.03	0	0.03	0.02	0	0	0	0	0	0	0
	2014-05-23	10:30:41	215.11	0	0	0	0	0	0	0	0	0	0	0	0	0	0	12.98		0	0	0	9.64	0	13.36	0	0	61.67	35.93	16.38	3.34	0.91	0.48	0.38	0.11	0	0.02	0	0	0	0	0	0	0	0	0
	2014-05-23	10:32:12	215.11	0	0	0	0	0	0	0	0	0	20.23	0	16.71	30.41	0	0		0	0	0	12.74	0	0	0	0	62.83	33.68	16.26	3.06	1.21	0.29	0.52	0.11	0.05	0.02	0	0	0	0	0	0	0	0	0
Kerria japonica	2014-05-23	10:09:31	0	490.01	366.53	1717.85	1628.34	1982.26	2369.64	2799.44	2213.08	2102.97	2637.43	2244.59	1887.38	1521.26	1623.62	966.37		750.27	358.14	162.43	74.04	22.54	13.47	0	209.73	17.85	13.94	10.43	4.96	2.61	0.85	1.31	0.23	0.14	0.02	0.06	0.02	0	0.01	0	0	0	0	0
	2014-05-23	10:11:02	22109.5	9417.18	6255.64	3314.38	2803.55	2070.75	3554.25	2501.47	3168.65	2711.05	2156.24	2133.37	1789.57	1840.8	1482.33	969.64		676.73	452.42	258.05	95.56	11.16	26.66	0	103.82	17.12	12.74	9.85	5.14	2.47	0.54	1.06	0.37	0.01	0	0.02	0	0	0	0	0	0	0	0
	2014-05-23	10:12:34	206.94	156.25	352.08	450.83	336.49	1439.5	1433.81	2448.56	2124.16	2552.39	2261.57	2057.04	1472.72	1555.79	1367.99	982.96		846.61	341.78	92.71	19.11	6.27	25.73	13.47	57.25	15.71	13.15	9.98	4.87	1.93	0.79	1.09	0.28	0.05	0	0.14	0	0	0	0	0	0	0	0
	2014-05-23	10:14:05	214.87	0	0	560.78	1023.96	1614.2	2115.05	2009.33	2376.68	1977.49	2232	1928.58	1546.14	1635.4	1546.14	935.79		738.95	336.71	189.99	62.96	10.46	13.36	13.99	44.59	17.07	13.15	9.62	4.89	2.32	0.91	0.98	0.24	0.01	0	0.06	0	0	0	0	0	0	0	0
	2014-05-23	10:15:36	0	0	234.28	356.47	701.48	990.18	2205.5	1392.6	2109.12	2775.47	2296.32	1644.33	1490.56	1380.31	1162.67	910.61		852.7	386.45	158.21	65.17	0	12.87	40.42	28.63	16.02	13.66	9.19	5.02	1.77	0.8	1.06	0.3	0.08	0	0.06	0	0	0	0	0	0	0	0

## Sheet: data2
	PM accumulated on leaf surface							PM accumulated in-wax layer
	PM10（μg·cm-2）	No.1	No.2	No.3	No.4	No.5		PM10（μg·cm-2）	No.1	No.2	No.3	No.4	No.5
	Gleditsia sinensis Lam.	13.682	15.013	15.657	14.001	15.237		Gleditsia sinensis Lam.	4.243	5.016	5.211	4.196	5.327
	Sophora japonica L.	10.634	11.007	12.049	11.731	12.245		Sophora japonica L.	3.521	4.101	3.332	3.638	3.224
	Prunus persica 'Atropurpurea'	5.128	7.022	6.494	6.247	6.761		Prunus persica 'Atropurpurea'	2.301	2.047	2.601	2.317	1.901
	Philadelphus pekinensis Rupr.	15.411	15.512	16.749	14.635	16.131		Philadelphus pekinensis Rupr.	5.416	5.148	6.821	4.333	6.478
	Kerria japonica	8.911	10.607	9.379	8.666	9.317		Kerria japonica	2.36	3.261	3.276	2.903	3.317
	PM2.5（μg·cm-2）	No.1	No.2	No.3	No.4	No.5		PM2.5（μg·cm-2）	No.1	No.2	No.3	No.4	No.5
	Gleditsia sinensis Lam.	3.815	3.333	2.861	2.237	3.673		Prunus persica 'Atropurpurea'	1.015	1.256	1.607	1.146	1.634
	Sophora japonica L.	3.623	3.719	2.641	3.628	3.734		Sophora japonica L.	0.644	0.734	0.668	0.597	0.712
	Prunus persica 'Atropurpurea'	2.477	3.396	2.419	1.502	3.333		Philadelphus pekinensis Rupr.	0.396	0.445	0.401	0.564	0.404
	Philadelphus pekinensis Rupr.	4.411	3.416	3.448	3.327	4.204		Gleditsia sinensis Lam.	1.502	1.333	1.502	1.666	1.491
	Kerria japonica	2.521	2.443	2.596	2.545	2.583		Kerria japonica	0.483	0.502	0.617	0.537	0.472
	PM0.2（μg·cm-2）	No.1	No.2	No.3	No.4	No.5		PM0.2（μg·cm-2）	No.1	No.2	No.3	No.4	No.5
	Gleditsia sinensis Lam.	0.832	1.221	0.949	1.437	0.816		Prunus persica 'Atropurpurea'	0.776	0.693	0.821	0.761	0.697
	Sophora japonica L.	1.224	0.686	0.692	0.749	0.723		Sophora japonica L.	0.641	0.684	0.761	0.582	0.664
	Prunus persica 'Atropurpurea'	0.361	0.363	0.371	0.496	0.517		Philadelphus pekinensis Rupr.	0.391	0.388	0.412	0.437	0.442
	Philadelphus pekinensis Rupr.	1.743	2.611	2.769	0.681	0.724		Gleditsia sinensis Lam.	0.862	0.904	0.776	0.821	0.849
	Kerria japonica	0.356	0.288	0.419	0.502	0.427		Kerria japonica	0.501	0.534	0.489	0.562	0.541
